# Supplementary material for: Design, Synthesis, Fungicidal and Insecticidal Activities of Novel Diamide Compounds Combining Pyrazolyl and Polyfluoro-Substituted Phenyl into Alanine or 2-Aminobutyric Acid Skeletons
Source: Molecules. 2023 Jan 5;28(2):561. doi: 10.3390/molecules28020561 (PMC9861274; doi:10.3390/molecules28020561)
Supplement: Supplementary file 1 [file molecules-28-00561-s001.zip]

Archive with 1 entries (1 files):
- molecules-2097014-supplementary.pdf
